# Supplementary material for: Rational Water and Nitrogen Regulation Can Improve Yield and Water–Nitrogen Productivity of the Maize (Zea mays L.)–Soybean (Glycine max L. Merr.) Strip Intercropping System in the China Hexi Oasis Irrigation Area
Source: Plants (Basel). 2025 Jul 4;14(13):2050. doi: 10.3390/plants14132050 (PMC12251900; doi:10.3390/plants14132050)
Supplement: Supplementary file 1 [file plants-14-02050-s001.zip]

Archive with 1 entries (1 files):
- plants-3727613-supplementary.pdf
